# Supplementary material for: Plasma Metabolite Markers of Parkinson’s Disease and Atypical Parkinsonism
Source: Metabolites. 2021 Dec 9;11(12):860. doi: 10.3390/metabo11120860 (PMC8706715; doi:10.3390/metabo11120860)
Supplement: Supplementary file 1 [file metabolites-11-00860-s001.zip]

Archive with 1 entries (1 files):
- metabolites-1488248-supplementary.pdf
